# Supplementary material for: Liposomal PHD2 Inhibitors and the Enhanced Efficacy in Stabilizing HIF-1α
Source: Nanomaterials (Basel). 2022 Jan 3;12(1):163. doi: 10.3390/nano12010163 (PMC8746909; doi:10.3390/nano12010163)
Supplement: Supplementary file 1 [file nanomaterials-12-00163-s001.zip]

Archive with 1 entries (1 files):
- nanomaterials-1494759-supplementary.pdf
